# Supplementary material for: The ORP9-ORP11 dimer promotes sphingomyelin synthesis
Source: eLife. 2024 Aug 6;12:RP91345. doi: 10.7554/eLife.91345 (PMC11302984; doi:10.7554/eLife.91345)
Supplement: Figure 1—source data 1. [file elife-91345-fig1-data1.zip]

Archive with 56 entries (55 files):
- Figure 1-raw images/
- __MACOSX/._Figure 1-raw images
- Figure 1-raw images/Figure 1-source data 17-Raw Images_PITPNB_actin.tif
- __MACOSX/Figure 1-raw images/._Figure 1-source data 17-Raw Images_PITPNB_actin.tif
- Figure 1-raw images/Figure 1-source data 11-Raw Images_ORP1L.tif
- __MACOSX/Figure 1-raw images/._Figure 1-source data 11-Raw Images_ORP1L.tif
- Figure 1-raw images/Figure 1-source data 02-Raw Images_CERT_actin.tif
- __MACOSX/Figure 1-raw images/._Figure 1-source data 02-Raw Images_CERT_actin.tif
- Figure 1-raw images/Figure 1-source data 26-Raw Images_TEX2_ACTIN.tif
- __MACOSX/Figure 1-raw images/._Figure 1-source data 26-Raw Images_TEX2_ACTIN.tif
- Figure 1-raw images/.DS_Store
- __MACOSX/Figure 1-raw images/._.DS_Store
- Figure 1-raw images/Figure 1-source data 25-Raw Images_STARD7.tif
- __MACOSX/Figure 1-raw images/._Figure 1-source data 25-Raw Images_STARD7.tif
- Figure 1-raw images/Figure 1-source data 07-Raw Images_NPC1.tif
- __MACOSX/Figure 1-raw images/._Figure 1-source data 07-Raw Images_NPC1.tif
- Figure 1-raw images/Figure 1-source data 09-Raw Images_NPC2.tif
- __MACOSX/Figure 1-raw images/._Figure 1-source data 09-Raw Images_NPC2.tif
- Figure 1-raw images/Figure 1-source data 16-Raw Images_PITNM1.tif
- __MACOSX/Figure 1-raw images/._Figure 1-source data 16-Raw Images_PITNM1.tif
- Figure 1-raw images/Figure 1-source data 20-Raw Images_S14L2_actin.tif
- __MACOSX/Figure 1-raw images/._Figure 1-source data 20-Raw Images_S14L2_actin.tif
- Figure 1-raw images/Figure 1-source data 24-Raw Images_STARD7_actin.tif
- __MACOSX/Figure 1-raw images/._Figure 1-source data 24-Raw Images_STARD7_actin.tif
- Figure 1-raw images/Figure 1-source data 13-Raw Images_ORP9.tif
- __MACOSX/Figure 1-raw images/._Figure 1-source data 13-Raw Images_ORP9.tif
- Figure 1-raw images/Figure 1-source data 05-Raw Images_GLTP.tif
- __MACOSX/Figure 1-raw images/._Figure 1-source data 05-Raw Images_GLTP.tif
- Figure 1-raw images/Figure 1-source data 12-Raw Images_ORP9_ACTIN.tif
- __MACOSX/Figure 1-raw images/._Figure 1-source data 12-Raw Images_ORP9_ACTIN.tif
- Figure 1-raw images/Figure 1-source data 04-Raw Images_GLTP_ACTIN.tif
- __MACOSX/Figure 1-raw images/._Figure 1-source data 04-Raw Images_GLTP_ACTIN.tif
- Figure 1-raw images/Figure 1-source data 18-Raw Images_PITPNB.tif
- __MACOSX/Figure 1-raw images/._Figure 1-source data 18-Raw Images_PITPNB.tif
- Figure 1-raw images/Figure 1-source data 27-Raw Images_TEX2.tif
- __MACOSX/Figure 1-raw images/._Figure 1-source data 27-Raw Images_TEX2.tif
- Figure 1-raw images/Figure 1-source data 06-Raw Images_NPC1_actin.tif
- __MACOSX/Figure 1-raw images/._Figure 1-source data 06-Raw Images_NPC1_actin.tif
- Figure 1-raw images/Figure 1-source data 08-Raw Images_NPC2_actin.tif
- __MACOSX/Figure 1-raw images/._Figure 1-source data 08-Raw Images_NPC2_actin.tif
- Figure 1-raw images/Figure 1-source data 19-Raw Images_PITPNM1_actin.tif
- __MACOSX/Figure 1-raw images/._Figure 1-source data 19-Raw Images_PITPNM1_actin.tif
- Figure 1-raw images/Figure 1-source data 21-Raw Images_SEC14L1_ACTIN.tif
- __MACOSX/Figure 1-raw images/._Figure 1-source data 21-Raw Images_SEC14L1_ACTIN.tif
- Figure 1-raw images/Figure 1-source data 15-Raw Images_OSBP.tif
- __MACOSX/Figure 1-raw images/._Figure 1-source data 15-Raw Images_OSBP.tif
- Figure 1-raw images/Figure 1-source data 14-Raw Images_OSBP_actin.tif
- __MACOSX/Figure 1-raw images/._Figure 1-source data 14-Raw Images_OSBP_actin.tif
- Figure 1-raw images/Figure 1-source data 23-Raw Images_SEC14L2.tif
- __MACOSX/Figure 1-raw images/._Figure 1-source data 23-Raw Images_SEC14L2.tif
- Figure 1-raw images/Figure 1-source data 10-Raw Images_ORP1L_actin.tif
- __MACOSX/Figure 1-raw images/._Figure 1-source data 10-Raw Images_ORP1L_actin.tif
- Figure 1-raw images/Figure 1-source data 03-Raw Images_CERT.tif
- __MACOSX/Figure 1-raw images/._Figure 1-source data 03-Raw Images_CERT.tif
- Figure 1-raw images/Figure 1-source data 22-Raw Images_SEC14L1.tif
- __MACOSX/Figure 1-raw images/._Figure 1-source data 22-Raw Images_SEC14L1.tif
