# Supplementary material for: The ORP9-ORP11 dimer promotes sphingomyelin synthesis
Source: eLife. 2024 Aug 6;12:RP91345. doi: 10.7554/eLife.91345 (PMC11302984; doi:10.7554/eLife.91345)
Supplement: Figure 1—figure supplement 1—source data 2. [file elife-91345-fig1-figsupp1-data2.zip]

Archive with 4 entries (3 files):
- Figure 1-figure supplement 1-uncropped_images/
- __MACOSX/._Figure 1-figure supplement 1-uncropped_images
- Figure 1-figure supplement 1-uncropped_images/Figure 1-figure supplement 1-source data 1-uncropped_images.pdf
- __MACOSX/Figure 1-figure supplement 1-uncropped_images/._Figure 1-figure supplement 1-source data 1-uncropped_images.pdf
