# Supplementary material for: The ORP9-ORP11 dimer promotes sphingomyelin synthesis
Source: eLife. 2024 Aug 6;12:RP91345. doi: 10.7554/eLife.91345 (PMC11302984; doi:10.7554/eLife.91345)
Supplement: Figure 3—source data 1. [file elife-91345-fig3-data1.zip]

Archive with 10 entries (9 files):
- Figure 3-raw images/
- __MACOSX/._Figure 3-raw images
- Figure 3-raw images/Figure 3-source data 2-Raw Images.tiff
- __MACOSX/Figure 3-raw images/._Figure 3-source data 2-Raw Images.tiff
- Figure 3-raw images/Figure 3-source data 5-Raw Images.tiff
- __MACOSX/Figure 3-raw images/._Figure 3-source data 5-Raw Images.tiff
- Figure 3-raw images/Figure 3-source data 4-Raw Images.tiff
- __MACOSX/Figure 3-raw images/._Figure 3-source data 4-Raw Images.tiff
- Figure 3-raw images/Figure 3-source data 3-Raw Images.tiff
- __MACOSX/Figure 3-raw images/._Figure 3-source data 3-Raw Images.tiff
