# Supplementary material for: The ORP9-ORP11 dimer promotes sphingomyelin synthesis
Source: eLife. 2024 Aug 6;12:RP91345. doi: 10.7554/eLife.91345 (PMC11302984; doi:10.7554/eLife.91345)
Supplement: Figure 7—source data 2. [file elife-91345-fig7-data2.zip]

Archive with 22 entries (21 files):
- Figure 7-raw images/
- __MACOSX/._Figure 7-raw images
- Figure 7-raw images/Figure 7-source data 05-Raw Images_actin.tif
- __MACOSX/Figure 7-raw images/._Figure 7-source data 05-Raw Images_actin.tif
- Figure 7-raw images/Figure 7-source data 11-Raw Images_TOM20.tif
- __MACOSX/Figure 7-raw images/._Figure 7-source data 11-Raw Images_TOM20.tif
- Figure 7-raw images/Figure 7-source data 03-Raw Images_TLC2.scn
- __MACOSX/Figure 7-raw images/._Figure 7-source data 03-Raw Images_TLC2.scn
- Figure 7-raw images/Figure 7-source data 04-Raw Images_TLC3.tif
- __MACOSX/Figure 7-raw images/._Figure 7-source data 04-Raw Images_TLC3.tif
- Figure 7-raw images/Figure 7-source data 08-Raw Images_M97.tif
- __MACOSX/Figure 7-raw images/._Figure 7-source data 08-Raw Images_M97.tif
- Figure 7-raw images/Figure 7-source data 02-Raw Images_TLC1.gel
- __MACOSX/Figure 7-raw images/._Figure 7-source data 02-Raw Images_TLC1.gel
- Figure 7-raw images/Figure 7-source data 07-Raw Images_CXN.tif
- __MACOSX/Figure 7-raw images/._Figure 7-source data 07-Raw Images_CXN.tif
- Figure 7-raw images/Figure 7-source data 09-Raw Images_PDI.tif
- __MACOSX/Figure 7-raw images/._Figure 7-source data 09-Raw Images_PDI.tif
- Figure 7-raw images/Figure 7-source data 10-Raw Images_RG97.tif
- __MACOSX/Figure 7-raw images/._Figure 7-source data 10-Raw Images_RG97.tif
- Figure 7-raw images/Figure 7-source data 06-Raw Images_CD63.tif
- __MACOSX/Figure 7-raw images/._Figure 7-source data 06-Raw Images_CD63.tif
