# Supplementary material for: The ORP9-ORP11 dimer promotes sphingomyelin synthesis
Source: eLife. 2024 Aug 6;12:RP91345. doi: 10.7554/eLife.91345 (PMC11302984; doi:10.7554/eLife.91345)
Supplement: Figure 7—figure supplement 1—source data 1. [file elife-91345-fig7-figsupp1-data1.zip]

Archive with 12 entries (11 files):
- Figure 7-figure supplement 1-raw images/
- __MACOSX/._Figure 7-figure supplement 1-raw images
- Figure 7-figure supplement 1-raw images/Figure 7-figure supplement 1-source data 6-Raw Images_d.tif
- __MACOSX/Figure 7-figure supplement 1-raw images/._Figure 7-figure supplement 1-source data 6-Raw Images_d.tif
- Figure 7-figure supplement 1-raw images/Figure 7-figure supplement 1-source data 2-Raw Images_TLC.tif
- __MACOSX/Figure 7-figure supplement 1-raw images/._Figure 7-figure supplement 1-source data 2-Raw Images_TLC.tif
- Figure 7-figure supplement 1-raw images/Figure 7-figure supplement 1-source data 3-Raw Images_a.tiff
- __MACOSX/Figure 7-figure supplement 1-raw images/._Figure 7-figure supplement 1-source data 3-Raw Images_a.tiff
- Figure 7-figure supplement 1-raw images/Figure 7-figure supplement 1-source data 4-Raw Images_b.tif
- __MACOSX/Figure 7-figure supplement 1-raw images/._Figure 7-figure supplement 1-source data 4-Raw Images_b.tif
- Figure 7-figure supplement 1-raw images/Figure 7-figure supplement 1-source data 5-Raw Images_c.tif
- __MACOSX/Figure 7-figure supplement 1-raw images/._Figure 7-figure supplement 1-source data 5-Raw Images_c.tif
